# Supplementary material for: In Vitro Bioaccessibility and Antioxidant Activity of Polyphenolic Compounds from Spent Coffee Grounds-Enriched Cookies
Source: Foods. 2021 Aug 9;10(8):1837. doi: 10.3390/foods10081837 (PMC8391337; doi:10.3390/foods10081837)
Supplement: Supplementary file 1 [file foods-10-01837-s001.zip]

Archive with 1 entries (1 files):
- foods-1312124-supplementary.pdf
